# Supplementary material for: Enigmatic H2- and CH4-rich hydrothermal plumes at the ultramafic-hosted Lucky B site, 81°N on Lena Trough, Arctic Ocean
Source: Sci Rep. 2025 Oct 14;15:35912. doi: 10.1038/s41598-025-19746-5 (PMC12521595; doi:10.1038/s41598-025-19746-5)
Supplement: Supplementary file 2 — Supplementary Information 2. [file 41598_2025_19746_MOESM2_ESM.xlsx]

## Sheet: Sheet1
Supplementary Table S1: Locations and heights of hydrothermal chimney structures detected during OFOBS station PS137/062. Corresponding sidescan sonar images are shown in Supplementary Figure S5.
index	time (UTC)	chimney height (m)	position relative to OFOBS
1	21:08:23–21:08:33	1.5	16 m, starboard
2	21:17:21–21:17:45	2.3	1.5 m, port
3	21:18:17–21:18:43	2.2	5.5 m, port
4	21:23:10–21:23:26	1.1	20 m, starboard
