# Supplementary material for: Enigmatic H2- and CH4-rich hydrothermal plumes at the ultramafic-hosted Lucky B site, 81°N on Lena Trough, Arctic Ocean
Source: Sci Rep. 2025 Oct 14;15:35912. doi: 10.1038/s41598-025-19746-5 (PMC12521595; doi:10.1038/s41598-025-19746-5)
Supplement: Supplementary file 3 — Supplementary Information 3. [file 41598_2025_19746_MOESM3_ESM.xlsx]

## Sheet: Tabelle1
Supplementary Table S2: Plume water chemistry of samples collected during CTD stations PS137/058 and PS137/061.
station	bottle	depth (m)	date	time	δ3He (%)	dMn (nM)	H2 (nM)	CH4 (nM)	CH4/dMn	H2/CH4
PS137/058	1&4	3072	2023-07-25	16:54:23	8	1.5	bdl	6.6	4.3	n/a
PS137/058	5&6	3319	2023-07-25	18:20:17	6.2	1.4	bdl	3.7	2.7	n/a
PS137/058	7&8	3144	2023-07-25	18:42:54	6.9	1.4	bdl	5.7	4	n/a
PS137/058	9&10	3246	2023-07-25	18:57:35	8.6	1.5	bdl	9.6	6.5	n/a
PS137/058	11	3150	2023-07-25	19:18:10	5.6	n/d	n/d	n/d	n/a	n/a
PS137/058	13	3100	2023-07-25	19:19:40	9.5	n/d	n/d	n/d	n/a	n/a
PS137/058	15	3000	2023-07-25	19:23:20	6.1	n/d	n/d	n/d	n/a	n/a
PS137/058	17	2900	2023-07-25	19:25:48	6.8	n/d	n/d	n/d	n/a	n/a
PS137/058	19	2800	2023-07-25	19:29:33	8.3	n/d	n/d	n/d	n/a	n/a
PS137/058	21	2499	2023-07-25	19:36:02	15.2	n/d	n/d	n/d	n/a	n/a
PS137/061	1&4	2931	2023-07-26	12:20:39	6.5	2	bdl	13.2	6.7	n/a
PS137/061	5&6	2921	2023-07-26	13:52:30	13.6	17.5	426	250	14.3	1.7
PS137/061	7&8	2959	2023-07-26	14:05:12	12.9	16	343	208	13	1.6
PS137/061	9&10	2937	2023-07-26	14:20:09	9.2	12.6	201	158	12.6	1.3
PS137/061	11&12	2860	2023-07-26	14:24:02	11.1	10.7	199	143	13.4	1.4
PS137/061	14	2930	2023-07-26	14:35:23	n/d	8.2	108	93	11.3	1.2
PS137/061	15&16	2877	2023-07-26	14:38:28	10.1	7.9	108	98	12.4	1.1
PS137/061	18	2860	2023-07-26	14:49:41	n/d	15.7	354	216	13.8	1.6
PS137/061	19&20	3048	2023-07-26	15:12:31	10.1	7.7	68	9.4	1.2	7.2
Note.
bdl—below detection limit; n/a—not available; n/d—not determined.
