# Supplementary material for: Enigmatic H2- and CH4-rich hydrothermal plumes at the ultramafic-hosted Lucky B site, 81°N on Lena Trough, Arctic Ocean
Source: Sci Rep. 2025 Oct 14;15:35912. doi: 10.1038/s41598-025-19746-5 (PMC12521595; doi:10.1038/s41598-025-19746-5)
Supplement: Supplementary file 4 — Supplementary Information 4. [file 41598_2025_19746_MOESM4_ESM.xlsx]

## Sheet: Tabelle1
Supplementary Table S3: EDX data of massive sulfides from dredge PS55/088 (R/V Polarstern expedition PS55; Jokat, 2000), given in mol%.
station	sample	analysis #	phase	Si	Fe	Cu	Mg	Ca	S	total
PS55/088	3	1	Py	1.8	32.7	4.9	1.4	n/d	59.2	60.6
PS55/088	3	2	Po	1.7	45.6	0.8	0.8	n/d	51	51.8
PS55/088	3	3	Ccp-Is	2	30	17.8	1.6	n/d	48.5	50.1
PS55/088	3	4	Py	2.2	33.1	0.2	1.4	n/d	63.1	64.5
PS55/088	3	5	Ccp-Is	n/d	31.3	18.3	n/d	n/d	50.4	50.4
PS55/088	3	6	Py	n/d	36.6	0.6	n/d	n/d	62.8	62.8
PS55/088	3	7	Py	n/d	36.5	0.7	n/d	n/d	62.8	62.8
PS55/088	7	1	Py	n/d	34.8	0.2	n/d	n/d	65	65
PS55/088	7	2	Py	n/d	38	0.2	n/d	n/d	61.8	61.8
PS55/088	7	3	Py	n/d	34.5	0.2	n/d	n/d	65.3	65.3
PS55/088	7	4	Py	n/d	34.5	0.2	n/d	n/d	65.3	65.3
PS55/088	7	5	Py	n/d	37.4	0.2	n/d	n/d	62.4	62.4
PS55/088	7	6	Py	n/d	37	0.4	n/d	n/d	62.6	62.6
PS55/088	7	7	Ccp-Is	n/d	37.9	13.1	n/d	n/d	49	49
PS55/088	7	8	Ccp-Is	n/d	38.8	13	n/d	n/d	48.2	48.2
PS55/088	7	9	Po	n/d	44.4	0.9	1.1	n/d	53.6	54.7
PS55/088	7	10	Py	n/d	37.9	0.2	n/d	0.3	61.7	62
Note.
Ccp—chalcopyrite; Is—isocubanite; Po—pyrrhotite; Py—pyrite; n/d—not detected.
