# Supplementary material for: Enigmatic H2- and CH4-rich hydrothermal plumes at the ultramafic-hosted Lucky B site, 81°N on Lena Trough, Arctic Ocean
Source: Sci Rep. 2025 Oct 14;15:35912. doi: 10.1038/s41598-025-19746-5 (PMC12521595; doi:10.1038/s41598-025-19746-5)
Supplement: Supplementary file 5 — Supplementary Information 5. [file 41598_2025_19746_MOESM5_ESM.xlsx]

## Sheet: Tabelle1
Supplementary Table S4: Incubation results on carbon uptake rates in Lucky B’s shallow plume (station PS137/061) and reference Arctic seawater (station PS137/018).
station	bottle	depth (m)	date	3H-leucine uptake (pmol L–1 d–1)	14C-bicarbonate uptake (pmol L–1 d–1)
PS137/018	12	3200	2023-07-01	0.7	260
PS137/018	12	3200	2023-07-01	1	132
PS137/018	12	3200	2023-07-01	0.5	283
PS137/061	8	2959	2023-07-26	1.1	3112
PS137/061	8	2959	2023-07-26	1	2607
PS137/061	8	2959	2023-07-26	2.8	1766
PS137/061	16	2877	2023-07-26	n/d	2859
PS137/061	16	2877	2023-07-26	n/d	2523
PS137/061	16	2877	2023-07-26	n/d	2018
Note.
n/d—not determined.
